# Supplementary material for: Mice and minipigs with compromised expression of the Alzheimer’s disease gene SORL1 show cerebral metabolic disturbances on hyperpolarized [1-13C]pyruvate and sodium MRI
Source: Brain Commun. 2024 Mar 31;6(2):fcae114. doi: 10.1093/braincomms/fcae114 (PMC11034025; doi:10.1093/braincomms/fcae114)
Supplement: fcae114_Supplementary_Data [file fcae114_supplementary_data.zip]

Archive with 4 entries (4 files):
- Original Submission - Author's Response.pdf
- Original Submission - Decision Letter.pdf
- Original Submission.pdf
- Revision 1 - Decision Letter.pdf
